# Supplementary material for: Cerebral hemodynamics and functional connectivity changes in stroke patients with dysphagia under acidic taste stimulation: a preliminary study
Source: Front Neurol. 2025 Jun 5;16:1533099. doi: 10.3389/fneur.2025.1533099 (PMC12176596; doi:10.3389/fneur.2025.1533099)
Supplement: Supplementary file 1 [file Table_1.xlsx]

## Sheet: Target Feature-差值
CH	S-D	T	degree of freedom	p	significant
1	S1-D1	-0.74046	14	0.23563	No
2	S1-D3	-0.45277	14	0.32882	No
3	S2-D2	0.50163	14	0.68814	No
4	S2-D4	-1.237	14	0.11821	No
5	S3-D1	-0.071362	14	0.47206	No
6	S3-D3	-1.266	14	0.11308	No
7	S3-D15	-1.4535	14	0.084065	No
8	S4-D2	-0.57331	14	0.28777	No
9	S4-D4	-0.4392	14	0.33361	No
10	S4-D15	0.97787	14	0.82763	No
11	S5-D5	-1.7024	14	0.05539	No
12	S5-D9	-1.2565	14	0.11476	No
13	S5-D10	0.22244	14	0.58641	No
14	S6-D5	-1.6009	14	0.065861	No
15	S6-D6	0.17725	14	0.56907	No
16	S6-D10	-1.3176	14	0.1044	No
17	S6-D11	-0.38582	14	0.35271	No
18	S7-D6	-1.0455	14	0.15675	No
19	S7-D11	-1.1764	14	0.12953	No
20	S8-D7	-1.2445	14	0.11688	No
21	S8-D12	-2.2732	14	0.019647	Yes
22	S9-D7	-1.0039	14	0.16623	No
23	S9-D8	-0.19281	14	0.42494	No
24	S9-D12	-0.9027	14	0.19098	No
25	S9-D13	0.39886	14	0.65199	No
26	S10-D8	-0.78991	14	0.22138	No
27	S10-D13	-1.6147	14	0.064341	No
28	S10-D14	0.38921	14	0.64851	No
29	S11-D9	-0.9292	14	0.18427	No
30	S11-D10	-1.4228	14	0.088342	No
31	S12-D10	-1.383	14	0.094156	No
32	S12-D11	-0.39805	14	0.3483	No
33	S13-D11	-1.9688	14	0.03455	Yes
34	S14-D12	0.87798	14	0.80261	No
35	S15-D12	-0.66756	14	0.25763	No
36	S15-D13	0.61429	14	0.72556	No
37	S16-D13	-0.41455	14	0.34238	No
38	S16-D14	-0.088677	14	0.4653	No
39	S17-D1	0.078373	14	0.53068	No
40	S17-D2	-0.057111	14	0.47763	No
41	S17-D15	-0.25214	14	0.4023	No
