# Supplementary material for: Cerebral hemodynamics and functional connectivity changes in stroke patients with dysphagia under acidic taste stimulation: a preliminary study
Source: Front Neurol. 2025 Jun 5;16:1533099. doi: 10.3389/fneur.2025.1533099 (PMC12176596; doi:10.3389/fneur.2025.1533099)
Supplement: Supplementary file 2 [file Table_2.xlsx]

## Sheet: ROI_stat
ROI or Ch Name	水 Mean	酸 Mean	水 Std	酸 Std	水 nSubj	酸 nSubj	Normality(0:normally distributed,1:non-normal,empty:less than 4 samples)	p	p ( FDR corrected )	T-test
LPFC~RPFC	0.307324	0.3134	0.296363	0.32149	15	15	0	0.957462	0.959322	-0.0538188
LPFC~LDLPFC	0.295191	0.332436	0.299424	0.418547	15	15	0	0.781307	0.925232	-0.280302
LPFC~RDLPFC	0.146651	0.327258	0.372581	0.344312	15	15	0	0.178871	0.734012	-1.37881
LPFC~LPMC	0.175935	0.304755	0.314236	0.377027	15	15	0	0.318083	0.734012	-1.01652
LPFC~RPMC	0.165789	0.281382	0.416073	0.34664	15	15	0	0.415408	0.746581	-0.82668
LPFC~LS1	0.289714	0.339684	0.316091	0.425754	15	15	0	0.717871	0.891725	-0.364976
LPFC~RS1	0.110357	0.259207	0.255551	0.473912	15	15	0	0.296168	0.734012	-1.07071
LPFC~LM1	0.242813	0.250245	0.351865	0.434725	15	15	0	0.959322	0.959322	-0.0514624
LPFC~RM1	0.193618	0.16971	0.382312	0.395129	15	15	1	0.867468	0.959322	0.168414
RPFC~LDLPFC	0.264364	0.225225	0.278194	0.332714	15	15	0	0.729315	0.891725	0.349519
RPFC~RDLPFC	0.151102	0.307341	0.321528	0.32073	15	15	0	0.193468	0.734012	-1.33241
RPFC~LPMC	0.156096	0.227206	0.232113	0.369464	15	15	0	0.533987	0.785919	-0.631198
RPFC~RPMC	0.19492	0.310684	0.361523	0.311029	15	15	0	0.355193	0.734012	-0.940126
RPFC~LS1	0.200525	0.274589	0.289929	0.426179	15	15	0	0.582879	0.819674	-0.556504
RPFC~RS1	0.0677927	0.27329	0.263346	0.392746	15	15	0	0.105069	0.734012	-1.68312
RPFC~LM1	0.253426	0.243912	0.278884	0.373276	15	15	0	0.937532	0.959322	0.0790789
RPFC~RM1	0.233347	0.246011	0.324651	0.311272	15	15	0	0.913936	0.959322	-0.109056
LDLPFC~RDLPFC	0.247673	0.372696	0.37131	0.271024	15	15	0	0.301198	0.734012	-1.05332
LDLPFC~LPMC	0.334241	0.430384	0.267544	0.317395	15	15	0	0.377364	0.738322	-0.897005
LDLPFC~RPMC	0.249145	0.390553	0.409715	0.297028	15	15	1	0.288381	0.734012	-1.08223
LDLPFC~LS1	0.360737	0.493252	0.248011	0.348784	15	15	0	0.240495	0.734012	-1.19921
LDLPFC~RS1	0.160135	0.31218	0.384628	0.311337	15	15	0	0.244034	0.734012	-1.19001
LDLPFC~LM1	0.301494	0.407361	0.348517	0.338552	15	15	0	0.405896	0.746581	-0.843867
LDLPFC~RM1	0.253364	0.338749	0.386735	0.285021	15	15	0	0.496899	0.785919	-0.688345
RDLPFC~LPMC	0.173705	0.362167	0.204662	0.291467	15	15	0	0.0509996	0.734012	-2.04948
RDLPFC~RPMC	0.362889	0.402199	0.34187	0.280478	15	15	0	0.733196	0.891725	-0.344296
RDLPFC~LS1	0.172929	0.415619	0.319806	0.336633	15	15	1	0.0525727	0.734012	-2.02431
RDLPFC~RS1	0.234551	0.354887	0.309378	0.391695	15	15	1	0.358851	0.734012	-0.93373
RDLPFC~LM1	0.140484	0.31155	0.413163	0.373348	15	15	0	0.244126	0.734012	-1.18977
RDLPFC~RM1	0.296799	0.358446	0.348557	0.301233	15	15	0	0.608346	0.829562	-0.518264
LPMC~RPMC	0.200965	0.389872	0.27436	0.330472	15	15	1	0.0995717	0.734012	-1.70339
LPMC~LS1	0.337103	0.460913	0.343101	0.377433	15	15	0	0.355211	0.734012	-0.940091
LPMC~RS1	0.0691189	0.370626	0.403962	0.278164	15	15	0	0.0243149	0.734012	-2.38084
LPMC~LM1	0.242593	0.398523	0.363946	0.393992	15	15	0	0.269748	0.734012	-1.12594
LPMC~RM1	0.298489	0.312673	0.235614	0.34617	15	15	0	0.896562	0.959322	-0.131192
RPMC~LS1	0.241125	0.451826	0.297	0.367808	15	15	0	0.0953387	0.734012	-1.72616
RPMC~RS1	0.160981	0.342441	0.40797	0.347132	15	15	0	0.200178	0.734012	-1.31199
RPMC~LM1	0.245595	0.342114	0.470392	0.379898	15	15	0	0.541411	0.785919	-0.618245
RPMC~RM1	0.400376	0.392974	0.349732	0.282984	15	15	0	0.949645	0.959322	0.0637213
LS1~RS1	0.232604	0.3178	0.332266	0.398673	15	15	1	0.530077	0.785919	-0.635788
LS1~LM1	0.358076	0.543481	0.435198	0.37355	15	15	0	0.22092	0.734012	-1.25202
LS1~RM1	0.322485	0.411338	0.273731	0.370277	15	15	0	0.461091	0.768485	-0.747337
RS1~LM1	0.160443	0.308745	0.426933	0.384727	15	15	1	0.326153	0.734012	-0.999414
RS1~RM1	0.200797	0.321663	0.448613	0.377501	15	15	0	0.431358	0.746581	-0.798401
LM1~RM1	0.309023	0.37013	0.477179	0.344071	15	15	0	0.69052	0.891725	-0.402297

## Sheet: ROI_Self_stat
ROI or Ch Name	水 Mean	酸 Mean	水 Std	酸 Std	水 nSubj	酸 nSubj	Normality(0:normally distributed,1:non-normal,empty:less than 4 samples)	p	p ( FDR corrected )	T-test
LPFC~LPFC	0.357788	0.45182	0.344339	0.414965	15	15	1	0.504975	0.931722	-0.675378
RPFC~RPFC	0.285059	0.317638	0.237272	0.308498	15	15	0	0.748195	0.931722	-0.324202
LDLPFC~LDLPFC	0.470432	0.505213	0.332232	0.321096	15	15	0	0.772782	0.931722	-0.291547
RDLPFC~RDLPFC	0.326475	0.361381	0.331239	0.370145	15	15	0	0.787488	0.931722	-0.27217
LPMC~LPMC	0.382003	0.350227	0.316975	0.506326	15	15	0	0.83855	0.931722	0.206019
RPMC~RPMC	0.366578	0.419896	0.413678	0.358974	15	15	0	0.709001	0.931722	-0.37702
LS1~LS1	0.514059	0.588271	0.538205	0.657717	15	15	1	0.737736	0.931722	-0.3382
RS1~RS1	0.480322	0.325896	0.456911	0.623313	15	15	0	0.446068	0.931722	0.773883
LM1~LM1	0.558346	0.44124	0.375824	0.450928	15	15	0	0.446205	0.931722	0.772647
RM1~RM1	0.494768	0.484222	0.413648	0.380033	15	15	0	0.942552	0.942552	0.0727126

## Sheet: Channel_stat
ROI or Ch Name	water Mean	sour Mean	water Std	sour Std	water nSubj	sour nSubj	Normality(0:normally distributed,1:non-normal,empty:less than 4 samples)	p	p ( FDR corrected )	T-test
1~2	0.535256	0.553356	0.397973	0.567097	15	15	1	0.920123	0.995281	-0.101187
1~3	0.403323	0.320829	0.477699	0.742559	15	15	1	0.720639	0.995281	0.361857
1~4	0.276352	0.444301	0.499302	0.517869	15	15	1	0.373596	0.995281	-0.904216
1~5	0.344702	0.667437	0.682135	0.418645	15	15	1	0.131868	0.995281	-1.56174
1~6	0.321218	0.380748	0.50282	0.670364	15	15	1	0.785232	0.995281	-0.275136
1~7	0.567626	0.467205	0.370735	0.511506	15	15	0	0.543091	0.995281	0.61566
1~8	0.445427	0.0297244	0.509196	0.598591	15	15	1	0.0499698	0.976592	2.0487
1~9	0.137131	0.194739	0.591714	0.637322	15	15	0	0.799398	0.995281	-0.256555
1~10	0.475611	0.394492	0.61086	0.527304	15	15	1	0.69998	0.995281	0.389326
1~11	0.287605	0.420013	0.622043	0.567606	15	15	1	0.547451	0.995281	-0.608975
1~12	0.302056	0.499563	0.556846	0.429815	15	15	0	0.286117	0.995281	-1.08744
1~13	0.329278	0.519646	0.57198	0.389745	15	15	0	0.295872	0.995281	-1.06523
1~14	0.276889	0.288577	0.653428	0.609293	15	15	0	0.959951	0.995281	-0.0506665
1~15	0.412961	0.511637	0.434066	0.438222	15	15	0	0.540534	0.995281	-0.619594
1~16	0.174989	0.326823	0.487378	0.532116	15	15	0	0.421984	0.995281	-0.814942
1~17	0.273321	0.408409	0.426331	0.482787	15	15	0	0.423467	0.995281	-0.81231
1~18	0.599827	0.28988	0.432234	0.579174	15	15	1	0.107859	0.982718	1.66106
1~19	0.242255	0.399057	0.524418	0.438457	15	15	0	0.381882	0.995281	-0.888423
1~20	0.153632	0.169394	0.597666	0.543532	15	15	0	0.940304	0.995281	-0.0755633
1~21	0.279587	0.502848	0.598793	0.406524	15	15	1	0.242214	0.995281	-1.19473
1~22	0.0865743	0.225004	0.668333	0.64798	15	15	0	0.569256	0.995281	-0.57594
1~23	0.254777	0.538875	0.672118	0.477547	15	15	1	0.192784	0.995281	-1.33452
1~24	0.25207	0.101646	0.695942	0.614766	15	15	1	0.535484	0.995281	0.627395
1~25	0.129404	0.261077	0.640672	0.679105	15	15	1	0.589238	0.995281	-0.546225
1~26	0.287467	0.421404	0.536308	0.55411	15	15	0	0.506662	0.995281	-0.672685
1~27	0.309736	0.504362	0.467895	0.43033	15	15	0	0.245683	0.995281	-1.18576
1~28	0.106617	0.472472	0.558102	0.371078	15	15	0	0.0449205	0.976592	-2.1142
1~29	0.374869	0.327235	0.404907	0.620594	15	15	0	0.805496	0.995281	0.248968
1~30	0.419454	0.524598	0.49501	0.482415	15	15	1	0.560482	0.995281	-0.589153
1~31	0.256317	0.346315	0.621361	0.5636	15	15	0	0.680939	0.995281	-0.415505
1~32	0.304707	0.24634	0.534762	0.608547	15	15	0	0.782266	0.995281	0.279039
1~33	0.340504	0.221866	0.546595	0.588652	15	15	0	0.571887	0.995281	0.571998
1~34	0.285857	0.263363	0.556333	0.57757	15	15	0	0.914265	0.995281	0.108637
1~35	0.262504	0.269065	0.621527	0.680882	15	15	0	0.978206	0.995281	-0.0275632
1~36	0.21505	0.200232	0.620353	0.550829	15	15	0	0.945341	0.995281	0.0691769
1~37	0.170689	0.331239	0.635117	0.561125	15	15	0	0.469225	0.995281	-0.73371
1~38	0.000468565	0.321283	0.435436	0.710251	15	15	1	0.149312	0.995281	-1.49142
1~39	0.496232	0.272073	0.552679	0.605011	15	15	0	0.298446	0.995281	1.05946
1~40	0.40167	0.224007	0.637487	0.535692	15	15	0	0.41559	0.995281	0.826353
1~41	0.438102	0.573024	0.521757	0.434513	15	15	1	0.447983	0.995281	-0.769598
2~3	0.278659	0.487216	0.561174	0.486579	15	15	0	0.286088	0.995281	-1.0875
2~4	0.318457	0.337044	0.651363	0.567419	15	15	0	0.934179	0.995281	-0.0833333
2~5	0.120758	0.581829	0.55728	0.428789	15	15	1	0.0169336	0.976592	-2.5396
2~6	0.527961	0.52511	0.421142	0.616947	15	15	1	0.988311	0.995281	0.0147823
2~7	0.271557	0.353917	0.513671	0.61248	15	15	0	0.692892	0.995281	-0.399039
2~8	0.362828	0.197921	0.5003	0.569054	15	15	0	0.406419	0.995281	0.842915
2~9	0.324495	0.268093	0.520042	0.644442	15	15	0	0.793874	0.995281	0.26379
2~10	0.250063	0.396011	0.658576	0.539923	15	15	1	0.512278	0.995281	-0.663751
2~11	0.561471	0.316658	0.493725	0.592496	15	15	1	0.229157	0.995281	1.22939
2~12	0.275426	0.377823	0.606601	0.446998	15	15	0	0.602813	0.995281	-0.526316
2~13	0.451126	0.252116	0.584617	0.578252	15	15	1	0.356596	0.995281	0.937345
2~14	0.394911	0.40217	0.502651	0.5294	15	15	1	0.969554	0.995281	-0.03851
2~15	0.309955	0.389458	0.639861	0.528426	15	15	0	0.713396	0.995281	-0.371046
2~16	0.135072	0.206351	0.596414	0.606682	15	15	0	0.747978	0.995281	-0.324492
2~17	0.0576578	0.218656	0.579006	0.636241	15	15	0	0.47457	0.995281	-0.72483
2~18	0.491162	0.275428	0.444268	0.64976	15	15	0	0.297531	0.995281	1.06151
2~19	0.276236	0.256598	0.671761	0.621421	15	15	1	0.934351	0.995281	0.0831161
2~20	0.0905755	0.185967	0.648116	0.504694	15	15	0	0.65635	0.995281	-0.449754
2~21	0.1204	0.343925	0.655577	0.525835	15	15	0	0.311777	0.995281	-1.0301
2~22	0.358474	0.252288	0.505985	0.570124	15	15	0	0.593798	0.995281	0.539513
2~23	0.259914	0.31757	0.496037	0.545312	15	15	0	0.764193	0.995281	-0.302916
2~24	0.239546	0.195802	0.671455	0.558051	15	15	1	0.84754	0.995281	0.194047
2~25	0.1951	0.090913	0.6065	0.675054	15	15	0	0.659993	0.995281	0.444647
2~26	0.208128	0.282196	0.562535	0.614079	15	15	0	0.733074	0.995281	-0.34446
2~27	0.0940992	0.44794	0.63628	0.44296	15	15	0	0.0880199	0.976592	-1.76763
2~28	0.14681	0.464131	0.56622	0.382552	15	15	0	0.0828899	0.976592	-1.79849
2~29	0.222328	0.309381	0.643101	0.586692	15	15	1	0.701458	0.995281	-0.387306
2~30	0.252599	0.209983	0.63886	0.587835	15	15	0	0.850588	0.995281	0.190119
2~31	0.319037	0.389768	0.583908	0.470312	15	15	0	0.717581	0.995281	-0.36537
2~32	0.355799	0.0917675	0.571898	0.648135	15	15	0	0.246741	0.995281	1.18304
2~33	0.284804	0.223806	0.589264	0.611521	15	15	0	0.782915	0.995281	0.278185
2~34	0.241977	0.22205	0.623594	0.507872	15	15	0	0.924235	0.995281	0.0959606
2~35	0.127816	0.198623	0.615161	0.664028	15	15	0	0.764161	0.995281	-0.302958
2~36	0.0414318	0.264297	0.55882	0.495515	15	15	0	0.257574	0.995281	-1.15569
2~37	0.428782	0.368865	0.464311	0.552134	15	15	1	0.75009	0.995281	0.321673
2~38	0.160821	0.0234019	0.558886	0.720813	15	15	0	0.56422	0.995281	0.583511
2~39	0.250297	0.400334	0.693237	0.486131	15	15	1	0.498818	0.995281	-0.686301
2~40	0.267828	0.246939	0.571724	0.470088	15	15	0	0.913739	0.995281	0.109307
2~41	0.455873	0.406003	0.673347	0.547866	15	15	1	0.82554	0.995281	0.222499
3~4	0.335333	0.444202	0.497283	0.651347	15	15	1	0.610919	0.995281	-0.51453
3~5	0.37691	0.431332	0.472424	0.540147	15	15	1	0.771135	0.995281	-0.293725
3~6	0.301565	0.400197	0.4564	0.588294	15	15	0	0.611945	0.995281	-0.513043
3~7	0.242822	0.311322	0.523513	0.570413	15	15	0	0.734411	0.995281	-0.342663
3~8	0.463628	0.366923	0.450528	0.507554	15	15	1	0.585413	0.995281	0.551873
3~9	0.316075	0.360063	0.395448	0.528969	15	15	0	0.798331	0.995281	-0.257951
3~10	0.232275	0.238484	0.572448	0.574646	15	15	0	0.97656	0.995281	-0.0296452
3~11	0.256249	0.203433	0.461314	0.612918	15	15	0	0.791689	0.995281	0.266655
3~12	0.209288	0.198734	0.468	0.496886	15	15	0	0.952676	0.995281	0.0598813
3~13	0.370623	0.224282	0.532786	0.615123	15	15	0	0.491874	0.995281	0.696473
3~14	0.357203	0.180314	0.429978	0.569945	15	15	0	0.345481	0.995281	0.959579
3~15	0.180423	0.25485	0.524289	0.589884	15	15	1	0.717674	0.995281	-0.365244
3~16	0.205444	0.0921945	0.538036	0.601649	15	15	0	0.59114	0.995281	0.543422
3~17	0.143479	0.140805	0.451217	0.586523	15	15	0	0.988936	0.995281	0.0139918
3~18	0.341911	0.405787	0.490925	0.57979	15	15	0	0.74712	0.995281	-0.325637
3~19	0.199732	0.307778	0.495453	0.574289	15	15	0	0.585524	0.995281	-0.551709
3~20	0.254964	0.23896	0.617807	0.481802	15	15	0	0.937505	0.995281	0.0791135
3~21	0.189268	0.290733	0.560173	0.537208	15	15	0	0.616594	0.995281	-0.506322
3~22	0.00997929	0.30686	0.619071	0.533321	15	15	0	0.170385	0.995281	-1.40716
3~23	0.125346	0.237658	0.594026	0.719706	15	15	1	0.644733	0.995281	-0.466124
3~24	0.193647	0.298815	0.544947	0.53004	15	15	0	0.596333	0.995281	-0.535792
3~25	0.117157	0.114455	0.638139	0.702573	15	15	0	0.99128	0.995281	0.0110265
3~26	0.184721	0.162864	0.563679	0.727316	15	15	1	0.927356	0.995281	0.0919958
3~27	0.103204	0.401336	0.568728	0.520998	15	15	1	0.145569	0.995281	-1.49705
3~28	-0.0364809	0.270417	0.537834	0.499415	15	15	0	0.116556	0.995281	-1.61947
3~29	0.270047	0.324049	0.532225	0.568248	15	15	0	0.790183	0.995281	-0.268631
3~30	0.245214	0.117161	0.593198	0.675423	15	15	0	0.585524	0.995281	0.55171
3~31	0.267834	0.389554	0.546956	0.51729	15	15	1	0.536256	0.995281	-0.6262
3~32	0.0532722	0.210459	0.500132	0.57066	15	15	0	0.429141	0.995281	-0.802292
3~33	0.354875	0.218932	0.443614	0.606339	15	15	0	0.489213	0.995281	0.700798
3~34	0.111027	0.317742	0.470008	0.551384	15	15	0	0.278559	0.995281	-1.10501
3~35	0.341101	0.172399	0.524165	0.67522	15	15	0	0.451038	0.995281	0.764376
3~36	0.194238	0.0676999	0.589212	0.534575	15	15	0	0.542866	0.995281	0.616006
3~37	0.113697	0.509056	0.575175	0.415088	15	15	0	0.0395909	0.976592	-2.15873
3~38	-0.0548366	0.0698327	0.480866	0.769145	15	15	0	0.599519	0.995281	-0.532297
3~39	0.431919	0.531682	0.519174	0.388316	15	15	1	0.555988	0.995281	-0.595962
3~40	0.361589	0.243148	0.455687	0.617717	15	15	0	0.554913	0.995281	0.597594
3~41	0.143806	0.293334	0.594029	0.664333	15	15	1	0.521098	0.995281	-0.649831
4~5	0.13528	0.460134	0.529951	0.538187	15	15	1	0.106915	0.982718	-1.66575
4~6	0.26707	0.294442	0.551781	0.684785	15	15	0	0.904914	0.995281	-0.120543
4~7	0.111395	0.332302	0.525557	0.570159	15	15	0	0.27927	0.995281	-1.10335
4~8	0.330889	0.404002	0.520691	0.521953	15	15	1	0.703819	0.995281	-0.384082
4~9	0.181492	0.271988	0.590687	0.681155	15	15	1	0.700409	0.995281	-0.388739
4~10	-0.128313	0.266519	0.520735	0.608025	15	15	1	0.0664002	0.976592	-1.91019
4~11	0.0561237	0.17939	0.650757	0.584872	15	15	0	0.589641	0.995281	-0.545631
4~12	0.195337	0.278843	0.653529	0.439767	15	15	1	0.68495	0.995281	-0.410575
4~13	0.189261	0.337353	0.614086	0.544802	15	15	1	0.490519	0.995281	-0.698673
4~14	0.225509	0.100977	0.571896	0.662316	15	15	1	0.585886	0.995281	0.551174
4~15	-0.0836326	0.259591	0.551089	0.638028	15	15	0	0.126092	0.995281	-1.57672
4~16	0.0971597	0.154805	0.566824	0.657911	15	15	0	0.798991	0.995281	-0.257087
4~17	0.127316	0.247277	0.491173	0.577831	15	15	0	0.545063	0.995281	-0.612633
4~18	0.268992	0.211859	0.5303	0.634941	15	15	1	0.791062	0.995281	0.267478
4~19	-0.0319335	0.231737	0.534997	0.675377	15	15	1	0.245891	0.995281	-1.18522
4~20	0.108572	0.322011	0.532238	0.480337	15	15	1	0.25865	0.995281	-1.15302
4~21	0.115085	0.416874	0.584405	0.496393	15	15	0	0.138638	0.995281	-1.52435
4~22	-0.0187928	0.391143	0.565728	0.521183	15	15	0	0.0483913	0.976592	-2.06404
4~23	-0.0294415	0.592933	0.417768	0.399446	15	15	1	0.000265742	0.217908	-4.1703
4~24	0.0705911	0.233526	0.624466	0.549879	15	15	0	0.454543	0.995281	-0.758409
4~25	-0.0616409	0.400766	0.634189	0.53165	15	15	1	0.0391399	0.976592	-2.16408
4~26	0.261495	0.318068	0.462074	0.653917	15	15	1	0.786365	0.995281	-0.273646
4~27	0.182049	0.356658	0.557763	0.590791	15	15	1	0.412265	0.995281	-0.832332
4~28	-0.0306657	0.392851	0.615907	0.606114	15	15	1	0.0680242	0.976592	-1.89819
4~29	0.0469277	0.281312	0.620022	0.548193	15	15	0	0.282052	0.995281	-1.09685
4~30	-0.0816118	0.391572	0.619867	0.439191	15	15	0	0.0226492	0.976592	-2.41235
4~31	-0.120645	0.411819	0.542229	0.389939	15	15	0	0.00451649	0.976592	-3.08771
4~32	-0.0596433	0.289251	0.546494	0.579369	15	15	0	0.100861	0.982718	-1.69662
4~33	0.047435	0.12102	0.504976	0.566814	15	15	0	0.710178	0.995281	-0.375419
4~34	0.0389498	0.275582	0.569964	0.530571	15	15	1	0.24913	0.995281	-1.17694
4~35	0.0451866	0.217894	0.537464	0.625786	15	15	0	0.424281	0.995281	-0.810867
4~36	-0.0204404	0.0417251	0.612605	0.532708	15	15	0	0.768981	0.995281	-0.296573
4~37	-0.0951469	0.322258	0.520359	0.63189	15	15	0	0.0582135	0.976592	-1.97491
4~38	0.1629	0.0885527	0.547774	0.699063	15	15	1	0.74818	0.995281	0.324222
4~39	0.166801	0.437149	0.599845	0.575868	15	15	0	0.218357	0.995281	-1.25919
4~40	0.0565558	0.411896	0.505975	0.479372	15	15	1	0.058262	0.976592	-1.9745
4~41	0.064857	0.292049	0.594187	0.725759	15	15	1	0.356213	0.995281	-0.938103
5~6	0.218313	0.459695	0.477893	0.62236	15	15	1	0.243495	0.995281	-1.19141
5~7	0.282737	0.625788	0.599972	0.399337	15	15	0	0.0774546	0.976592	-1.84348
5~8	0.498875	0.188524	0.332512	0.568992	15	15	0	0.0788612	0.976592	1.82388
5~9	0.214335	0.263421	0.483003	0.602525	15	15	0	0.807334	0.995281	-0.246186
5~10	0.323839	0.386163	0.556825	0.496758	15	15	0	0.748739	0.995281	-0.323475
5~11	0.24353	0.333517	0.51691	0.592482	15	15	0	0.660992	0.995281	-0.443249
5~12	0.13695	0.411724	0.483056	0.517139	15	15	0	0.143821	0.995281	-1.50383
5~13	0.140355	0.386933	0.599215	0.47835	15	15	0	0.223258	0.995281	-1.24553
5~14	0.390375	0.244745	0.489808	0.625093	15	15	1	0.483433	0.995281	0.710234
5~15	0.117585	0.281007	0.569235	0.629459	15	15	0	0.462013	0.995281	-0.745785
5~16	0.136424	0.18952	0.568515	0.604966	15	15	0	0.80617	0.995281	-0.247706
5~17	0.252043	0.416159	0.335838	0.494068	15	15	0	0.296432	0.995281	-1.06397
5~18	0.295632	0.340538	0.509387	0.530233	15	15	1	0.814739	0.995281	-0.236536
5~19	0.178638	0.46775	0.460214	0.478664	15	15	0	0.102852	0.982718	-1.6863
5~20	0.151562	0.220594	0.62131	0.54971	15	15	0	0.749632	0.995281	-0.322283
5~21	0.152188	0.510705	0.526069	0.371401	15	15	1	0.0398039	0.976592	-2.15623
5~22	0.0146309	0.328751	0.678772	0.596285	15	15	0	0.188928	0.995281	-1.34654
5~23	0.0893428	0.369943	0.596067	0.569245	15	15	0	0.198009	0.995281	-1.31853
5~24	0.306291	0.202334	0.55792	0.41769	15	15	0	0.568086	0.995281	0.577696
5~25	0.155091	0.235753	0.522723	0.630921	15	15	0	0.705865	0.995281	-0.381292
5~26	0.162558	0.411063	0.467331	0.524001	15	15	0	0.181332	0.995281	-1.37078
5~27	0.0531545	0.48586	0.484497	0.392938	15	15	0	0.0120068	0.976592	-2.6865
5~28	0.0880425	0.489414	0.451832	0.346613	15	15	0	0.0108338	0.976592	-2.72976
5~29	0.215049	0.399229	0.477662	0.511704	15	15	1	0.316911	0.995281	-1.01904
5~30	0.231018	0.503341	0.549347	0.402531	15	15	0	0.132692	0.995281	-1.54867
5~31	0.287155	0.43704	0.491379	0.492704	15	15	0	0.41121	0.995281	-0.834235
5~32	0.166555	0.178369	0.488624	0.606104	15	15	0	0.953549	0.995281	-0.0587749
5~33	0.414367	0.221161	0.312293	0.595193	15	15	0	0.278076	0.995281	1.11327
5~34	0.20802	0.24677	0.521907	0.549339	15	15	0	0.844428	0.995281	-0.198061
5~35	0.255674	0.146116	0.559152	0.684348	15	15	1	0.634856	0.995281	0.480143
5~36	0.279236	0.182422	0.464197	0.497209	15	15	0	0.585845	0.995281	0.551234
5~37	0.150181	0.347659	0.440557	0.607762	15	15	1	0.316973	0.995281	-1.0189
5~38	-0.0522783	0.16783	0.472242	0.660881	15	15	0	0.30292	0.995281	-1.04951
5~39	0.389572	0.349057	0.512676	0.576409	15	15	0	0.840285	0.995281	0.203411
5~40	0.527254	0.261164	0.400877	0.516406	15	15	0	0.126164	0.995281	1.57641
5~41	0.316967	0.476104	0.475961	0.472574	15	15	0	0.365987	0.995281	-0.918918
6~7	0.293982	0.446068	0.575996	0.584793	15	15	0	0.478947	0.995281	-0.717603
6~8	0.365952	0.225784	0.531954	0.599288	15	15	0	0.503673	0.995281	0.677462
6~9	0.263743	0.32757	0.488668	0.546813	15	15	0	0.738568	0.995281	-0.337083
6~10	0.0745733	0.336338	0.635854	0.648356	15	15	1	0.273746	0.995281	-1.11639
6~11	0.328845	0.144531	0.39642	0.72577	15	15	0	0.397481	0.995281	0.863198
6~12	0.0514539	0.213498	0.576884	0.592114	15	15	1	0.45409	0.995281	-0.759178
6~13	0.168192	0.172079	0.543891	0.678554	15	15	0	0.986314	0.995281	-0.0173079
6~14	0.274523	0.277395	0.487462	0.580948	15	15	1	0.988402	0.995281	-0.0146668
6~15	0.104076	0.323032	0.531164	0.65282	15	15	0	0.322272	0.995281	-1.00761
6~16	0.0696679	0.275895	0.514109	0.661354	15	15	0	0.348501	0.995281	-0.953491
6~17	0.0129061	0.214649	0.460063	0.730905	15	15	0	0.374766	0.995281	-0.904712
6~18	0.373543	0.442581	0.469049	0.597887	15	15	0	0.727577	0.995281	-0.351861
6~19	0.1902	0.25928	0.539505	0.675213	15	15	0	0.759188	0.995281	-0.30956
6~20	0.155956	0.0719731	0.574975	0.554908	15	15	0	0.687064	0.995281	0.407053
6~21	-0.1315	0.422271	0.622837	0.512537	15	15	0	0.0128142	0.976592	-2.65896
6~22	0.119153	0.221109	0.502995	0.585327	15	15	0	0.612906	0.995281	-0.511652
6~23	0.146769	0.202809	0.475796	0.721238	15	15	0	0.803782	0.995281	-0.251192
6~24	0.0931877	0.319993	0.605365	0.529605	15	15	0	0.284095	0.995281	-1.09211
6~25	0.102011	0.188787	0.495353	0.679354	15	15	0	0.692388	0.995281	-0.399731
6~26	0.130146	0.507096	0.593779	0.521508	15	15	1	0.0752894	0.976592	-1.84734
6~27	-0.0637024	0.30382	0.589064	0.564056	15	15	0	0.0919011	0.976592	-1.74529
6~28	-0.130909	0.298143	0.471468	0.60754	15	15	0	0.0394138	0.976592	-2.16083
6~29	0.25111	0.239286	0.512485	0.603216	15	15	1	0.954276	0.995281	0.0578541
6~30	0.145234	0.246328	0.549933	0.601963	15	15	0	0.634808	0.995281	-0.480211
6~31	0.202485	0.182336	0.543898	0.658446	15	15	0	0.927847	0.995281	0.0913725
6~32	0.162752	0.245214	0.50761	0.652828	15	15	0	0.702263	0.995281	-0.386206
6~33	0.166739	0.212128	0.554003	0.706443	15	15	0	0.846175	0.995281	-0.195808
6~34	-0.0309791	0.167873	0.529265	0.634115	15	15	0	0.359089	0.995281	-0.932423
6~35	0.149419	0.0984753	0.518625	0.744127	15	15	0	0.829374	0.995281	0.217528
6~36	0.0586299	0.109472	0.56793	0.547591	15	15	0	0.804723	0.995281	-0.249595
6~37	0.072255	0.355242	0.447107	0.63061	15	15	1	0.167282	0.995281	-1.4178
6~38	-0.0536433	0.152678	0.528312	0.667895	15	15	0	0.356093	0.995281	-0.938342
6~39	0.242177	0.262869	0.58988	0.621699	15	15	0	0.926161	0.995281	-0.0935136
6~40	0.24258	0.0822224	0.525564	0.637865	15	15	0	0.458655	0.995281	0.751445
6~41	0.353738	0.487781	0.613661	0.507436	15	15	1	0.519745	0.995281	-0.651958
7~8	0.246525	0.300043	0.708064	0.535855	15	15	0	0.817129	0.995281	-0.233425
7~9	0.119879	0.131149	0.588592	0.72549	15	15	0	0.963067	0.995281	-0.0467207
7~10	0.325955	0.412452	0.674855	0.516498	15	15	1	0.696419	0.995281	-0.394201
7~11	0.185262	0.38976	0.581704	0.58801	15	15	0	0.346483	0.995281	-0.957555
7~12	0.132426	0.273082	0.524379	0.533572	15	15	0	0.472553	0.995281	-0.728175
7~13	0.265292	0.374735	0.581783	0.513436	15	15	1	0.589211	0.995281	-0.546264
7~14	0.153631	0.327671	0.639788	0.53473	15	15	0	0.425683	0.995281	-0.808388
7~15	0.201422	0.37058	0.513352	0.487893	15	15	0	0.362837	0.995281	-0.925065
7~16	0.273026	0.142672	0.516953	0.567077	15	15	0	0.515958	0.995281	0.657927
7~17	0.0974166	0.596882	0.480831	0.388448	15	15	1	0.00406798	0.976592	-3.12945
7~18	0.463743	0.426531	0.374466	0.533159	15	15	1	0.826721	0.995281	0.221206
7~19	0.187588	0.486171	0.5767	0.456122	15	15	1	0.127009	0.995281	-1.57275
7~20	0.285688	0.263156	0.609355	0.599277	15	15	0	0.919402	0.995281	0.102104
7~21	0.153328	0.431028	0.64131	0.425409	15	15	0	0.173223	0.995281	-1.39755
7~22	-0.0925308	0.245291	0.587971	0.651796	15	15	1	0.147271	0.995281	-1.49051
7~23	0.0477822	0.311162	0.528824	0.57011	15	15	0	0.200245	0.995281	-1.31179
7~24	0.018271	0.221972	0.655605	0.532717	15	15	1	0.358329	0.995281	-0.933921
7~25	-0.0233964	0.278693	0.559375	0.556869	15	15	0	0.149429	0.995281	-1.4823
7~26	0.131513	0.272625	0.526318	0.489657	15	15	0	0.453457	0.995281	-0.760255
7~27	0.273981	0.33708	0.533417	0.506602	15	15	0	0.742212	0.995281	-0.332201
7~28	0.113747	0.394881	0.481029	0.414568	15	15	0	0.0974652	0.982718	-1.71462
7~29	0.457914	0.247293	0.33187	0.539206	15	15	0	0.210279	0.995281	1.28837
7~30	0.271324	0.370839	0.43575	0.470237	15	15	0	0.552547	0.995281	-0.601194
7~31	0.277119	0.293544	0.606839	0.62319	15	15	0	0.942221	0.995281	-0.0731321
7~32	0.289456	0.239856	0.475224	0.545285	15	15	0	0.792505	0.995281	0.265585
7~33	0.0287774	0.210485	0.589944	0.62768	15	15	0	0.420837	0.995281	-0.816981
7~34	0.0337137	0.0764842	0.500379	0.579615	15	15	0	0.830298	0.995281	-0.216331
7~35	0.229246	0.0535235	0.58899	0.604545	15	15	1	0.426845	0.995281	0.806336
7~36	0.224377	0.0769199	0.624597	0.46436	15	15	0	0.469185	0.995281	0.733777
7~37	0.192317	0.318906	0.421329	0.587877	15	15	0	0.503422	0.995281	-0.677863
7~38	0.0727207	0.324764	0.505144	0.55405	15	15	0	0.203538	0.995281	-1.30196
7~39	0.504433	0.431808	0.49272	0.453628	15	15	0	0.677707	0.995281	0.419977
7~40	0.408698	0.29983	0.490098	0.501596	15	15	0	0.552512	0.995281	0.601247
7~41	0.278807	0.585568	0.649289	0.46497	15	15	1	0.148009	0.995281	-1.48769
8~9	0.392057	0.44439	0.525673	0.511839	15	15	1	0.784384	0.995281	-0.276251
8~10	0.454497	0.286542	0.581193	0.661744	15	15	1	0.466311	0.995281	0.738575
8~11	0.393804	0.0708241	0.548058	0.588799	15	15	1	0.13116	0.995281	1.55508
8~12	0.163653	-0.00738662	0.501111	0.538514	15	15	0	0.375517	0.995281	0.900533
8~13	0.235188	0.0943961	0.58486	0.687992	15	15	1	0.550794	0.995281	0.603867
8~14	0.461118	0.0397466	0.522165	0.53045	15	15	1	0.0368162	0.976592	2.19251
8~15	0.140213	0.0916128	0.616251	0.622202	15	15	0	0.831373	0.995281	0.214939
8~16	0.0641326	0.279325	0.55881	0.667329	15	15	1	0.346493	0.995281	-0.957535
8~17	0.189956	0.162791	0.384744	0.697174	15	15	1	0.896099	0.995281	0.132123
8~18	0.346414	0.196046	0.526673	0.624449	15	15	0	0.481802	0.995281	0.712909
8~19	0.0946021	0.107476	0.603126	0.699127	15	15	1	0.957317	0.995281	-0.0540018
8~20	0.175021	0.376629	0.698302	0.589247	15	15	1	0.400037	0.995281	-0.854579
8~21	0.205157	0.1909	0.726951	0.58802	15	15	0	0.953327	0.995281	0.0590555
8~22	0.149085	0.261745	0.658746	0.575326	15	15	0	0.62176	0.995281	-0.498881
8~23	0.292064	0.167168	0.504951	0.58627	15	15	1	0.536925	0.995281	0.625165
8~24	0.416431	0.270426	0.523023	0.617429	15	15	1	0.490427	0.995281	0.698823
8~25	0.108039	0.202537	0.579725	0.642549	15	15	0	0.675597	0.995281	-0.422902
8~26	0.211573	0.150268	0.426762	0.594352	15	15	0	0.747975	0.995281	0.324495
8~27	-0.070045	0.149423	0.572758	0.58239	15	15	0	0.306969	0.995281	-1.04059
8~28	-0.100275	0.173846	0.508077	0.623818	15	15	0	0.197661	0.995281	-1.31959
8~29	0.223112	0.155694	0.547313	0.690434	15	15	1	0.769143	0.995281	0.29636
8~30	0.22286	0.0697367	0.561967	0.719357	15	15	0	0.521202	0.995281	0.649667
8~31	0.389298	0.191211	0.525845	0.612055	15	15	1	0.349863	0.995281	0.950757
8~32	0.296623	0.169098	0.603254	0.61491	15	15	0	0.570974	0.995281	0.573366
8~33	0.54786	0.0705838	0.282037	0.641006	15	15	1	0.0160567	0.976592	2.63953
8~34	0.283834	0.262974	0.52809	0.616124	15	15	1	0.921403	0.995281	0.0995605
8~35	0.301272	0.0369721	0.586198	0.496399	15	15	1	0.193405	0.995281	1.33261
8~36	0.344266	0.0863334	0.586974	0.566781	15	15	1	0.231042	0.995281	1.2243
8~37	0.0801096	0.387113	0.469722	0.478598	15	15	0	0.0870945	0.976592	-1.77308
8~38	0.0739557	0.161811	0.535993	0.589536	15	15	0	0.672607	0.995281	-0.427052
8~39	0.354729	0.435876	0.637957	0.584447	15	15	1	0.719148	0.995281	-0.363247
8~40	0.497471	0.412829	0.456795	0.638749	15	15	1	0.679532	0.995281	0.417451
8~41	0.369477	0.190997	0.583455	0.676751	15	15	1	0.445645	0.995281	0.773609
9~10	0.107304	0.307919	0.622666	0.615335	15	15	0	0.382342	0.995281	-0.887553
9~11	0.261664	0.053216	0.564705	0.680564	15	15	0	0.369088	0.995281	0.912902
9~12	0.116785	0.158899	0.500257	0.664877	15	15	1	0.846004	0.995281	-0.196029
9~13	0.192927	0.19358	0.553849	0.681773	15	15	1	0.997725	0.999326	-0.00287623
9~14	0.320853	0.282716	0.493348	0.640616	15	15	0	0.856371	0.995281	0.182673
9~15	0.184997	0.121058	0.637678	0.731973	15	15	1	0.80052	0.995281	0.255087
9~16	0.0594928	0.203875	0.672142	0.622704	15	15	1	0.546589	0.995281	-0.610294
9~17	0.0959451	0.0524446	0.447988	0.666189	15	15	0	0.835512	0.995281	0.209859
9~18	0.0672031	0.277204	0.497322	0.72068	15	15	1	0.360898	0.995281	-0.928864
9~19	0.251117	0.322479	0.622924	0.658633	15	15	1	0.762715	0.995281	-0.304877
9~20	0.268926	0.281777	0.495501	0.665528	15	15	0	0.952592	0.995281	-0.0599875
9~21	0.0025432	0.430474	0.582503	0.604882	15	15	1	0.0583664	0.976592	-1.97363
9~22	0.131796	0.2818	0.543188	0.67762	15	15	1	0.509002	0.995281	-0.668956
9~23	0.166051	0.26568	0.543422	0.636695	15	15	0	0.648385	0.995281	-0.460964
9~24	0.186488	0.154749	0.467102	0.575392	15	15	0	0.869455	0.995281	0.165865
9~25	0.17911	0.201734	0.559295	0.610267	15	15	0	0.916458	0.995281	-0.105848
9~26	0.0884092	0.290872	0.439574	0.631581	15	15	1	0.316914	0.995281	-1.01903
9~27	-0.0140563	0.211528	0.509853	0.646123	15	15	0	0.29753	0.995281	-1.06151
9~28	-0.135377	0.138611	0.561443	0.642341	15	15	0	0.22387	0.995281	-1.24384
9~29	0.179167	0.201193	0.5338	0.67697	15	15	0	0.921884	0.995281	-0.098949
9~30	0.0567026	0.0843222	0.590712	0.711869	15	15	0	0.908765	0.995281	-0.115638
9~31	0.341996	0.187689	0.463892	0.64975	15	15	1	0.460356	0.995281	0.748575
9~32	0.119275	0.119523	0.532359	0.627707	15	15	0	0.999078	0.999326	-0.00116591
9~33	0.141081	0.318248	0.510588	0.591534	15	15	0	0.387361	0.995281	-0.878103
9~34	0.0385668	0.256753	0.45174	0.589446	15	15	1	0.264816	0.995281	-1.13788
9~35	0.183393	0.221633	0.498222	0.665563	15	15	1	0.859896	0.995281	-0.17814
9~36	0.253521	0.229176	0.593346	0.599924	15	15	0	0.911824	0.995281	0.111743
9~37	0.141355	0.362459	0.460936	0.516769	15	15	0	0.226495	0.995281	-1.23663
9~38	-0.0942094	0.304933	0.45524	0.532	15	15	0	0.0356201	0.976592	-2.20779
9~39	0.24531	0.154854	0.578047	0.660766	15	15	0	0.692885	0.995281	0.399048
9~40	0.152113	0.0535616	0.564922	0.68936	15	15	0	0.671744	0.995281	0.428252
9~41	0.0702493	0.319325	0.636658	0.63124	15	15	0	0.291122	0.995281	-1.07598
10~11	0.362453	0.28046	0.618832	0.645942	15	15	0	0.725253	0.995281	0.354995
10~12	0.171529	0.282034	0.566195	0.622743	15	15	1	0.615084	0.995281	-0.508503
10~13	0.21765	0.269104	0.692608	0.653861	15	15	1	0.835792	0.995281	-0.209219
10~14	0.357395	0.380808	0.667709	0.508993	15	15	1	0.914765	0.995281	-0.108001
10~15	0.281632	0.277595	0.548832	0.685954	15	15	1	0.985925	0.995281	0.0178
10~16	0.00236285	0.389846	0.59525	0.67907	15	15	1	0.107695	0.982718	-1.66187
10~17	0.194615	0.411479	0.455896	0.627494	15	15	1	0.288095	0.995281	-1.08289
10~18	0.316481	0.129701	0.611079	0.622043	15	15	1	0.413784	0.995281	0.829597
10~19	0.340215	0.194899	0.594964	0.641168	15	15	0	0.525176	0.995281	0.643437
10~20	0.271312	0.260459	0.62999	0.673909	15	15	0	0.963979	0.995281	0.0455664
10~21	0.447603	0.479006	0.585114	0.351712	15	15	1	0.859886	0.995281	-0.178152
10~22	0.232222	0.319151	0.609944	0.604908	15	15	0	0.698084	0.995281	-0.391921
10~23	0.385609	0.362191	0.423345	0.611474	15	15	0	0.903806	0.995281	0.121955
10~24	0.420561	0.323971	0.559574	0.590994	15	15	1	0.649324	0.995281	0.459639
10~25	0.345574	0.493257	0.45292	0.629104	15	15	1	0.466741	0.995281	-0.737857
10~26	0.424907	0.368193	0.352653	0.597854	15	15	0	0.754554	0.995281	0.31645
10~27	0.320953	0.454123	0.549535	0.554318	15	15	1	0.514158	0.995281	-0.660773
10~28	0.344962	0.467155	0.544759	0.439799	15	15	0	0.50462	0.995281	-0.675946
10~29	0.229154	0.47552	0.476413	0.554614	15	15	0	0.202501	0.995281	-1.30504
10~30	0.367859	0.370489	0.442421	0.582249	15	15	0	0.988987	0.995281	-0.0139274
10~31	0.264942	0.31191	0.627406	0.561428	15	15	1	0.830505	0.995281	-0.216063
10~32	0.325955	0.343232	0.579259	0.639029	15	15	1	0.938712	0.995281	-0.0775821
10~33	0.335532	0.18983	0.416083	0.728154	15	15	0	0.507955	0.995281	0.67287
10~34	0.416691	0.52053	0.452463	0.539749	15	15	1	0.572546	0.995281	-0.571012
10~35	0.390731	0.376541	0.492286	0.610375	15	15	0	0.944623	0.995281	0.0700868
10~36	0.373601	0.334018	0.424461	0.461895	15	15	0	0.808718	0.995281	0.244381
10~37	0.198642	0.34586	0.510375	0.539363	15	15	0	0.449006	0.995281	-0.767846
10~38	0.161983	0.235021	0.455116	0.675504	15	15	0	0.731334	0.995281	-0.34729
10~39	0.402938	0.242114	0.628671	0.730181	15	15	1	0.523256	0.995281	0.646443
10~40	0.522921	0.252099	0.569725	0.615945	15	15	1	0.221604	0.995281	1.25012
10~41	0.466041	0.499635	0.547836	0.501713	15	15	1	0.862226	0.995281	-0.175145
11~12	0.255382	0.527069	0.629743	0.449405	15	15	0	0.185789	0.995281	-1.36009
11~13	0.396243	0.598842	0.612869	0.370097	15	15	0	0.282425	0.995281	-1.09598
11~14	0.68055	0.526081	0.443302	0.502838	15	15	1	0.379755	0.995281	0.892455
11~15	0.417922	0.594827	0.497714	0.389924	15	15	0	0.287769	0.995281	-1.08364
11~16	0.211859	0.318941	0.442442	0.614289	15	15	0	0.588152	0.995281	-0.547827
11~17	0.183421	0.499229	0.50741	0.490468	15	15	0	0.0940651	0.976592	-1.73318
11~18	0.560135	0.377447	0.443031	0.587104	15	15	1	0.34429	0.995281	0.961988
11~19	0.453791	0.478692	0.509663	0.487712	15	15	1	0.892234	0.995281	-0.136716
11~20	0.170206	0.154854	0.635721	0.617012	15	15	1	0.946968	0.995281	0.0671139
11~21	0.192176	0.392943	0.645749	0.595504	15	15	0	0.383592	0.995281	-0.885192
11~22	0.304155	0.345082	0.630219	0.584689	15	15	0	0.855041	0.995281	-0.184384
11~23	0.22968	0.340983	0.583795	0.554093	15	15	0	0.596481	0.995281	-0.535575
11~24	0.245885	0.376841	0.684926	0.461628	15	15	1	0.544828	0.995281	-0.614057
11~25	0.148467	0.247951	0.669108	0.546593	15	15	1	0.659058	0.995281	-0.445957
11~26	0.190058	0.174312	0.544206	0.59247	15	15	0	0.940114	0.995281	0.0758045
11~27	0.123119	0.554278	0.65186	0.342746	15	15	1	0.0339435	0.976592	-2.26738
11~28	0.118639	0.315157	0.642855	0.498257	15	15	0	0.357387	0.995281	-0.935781
11~29	0.357209	0.415989	0.485374	0.509741	15	15	0	0.748766	0.995281	-0.323439
11~30	0.299058	0.412685	0.454535	0.574165	15	15	1	0.552709	0.995281	-0.600948
11~31	0.341164	0.439278	0.580284	0.507989	15	15	1	0.626053	0.995281	-0.492718
11~32	0.435107	0.320112	0.512487	0.562998	15	15	1	0.563229	0.995281	0.585005
11~33	0.464549	0.285499	0.477782	0.532141	15	15	0	0.34052	0.995281	0.969656
11~34	0.303105	0.299728	0.608829	0.52432	15	15	0	0.987129	0.995281	0.0162771
11~35	0.216337	0.268275	0.602088	0.565142	15	15	0	0.809319	0.995281	-0.243597
11~36	0.273031	0.203581	0.52813	0.425076	15	15	0	0.694553	0.995281	0.396759
11~37	0.316997	0.272818	0.560532	0.518268	15	15	1	0.824281	0.995281	0.224133
11~38	0.0758064	0.239964	0.525104	0.537332	15	15	0	0.404599	0.995281	-0.84623
11~39	0.206208	0.200708	0.627842	0.642035	15	15	0	0.981243	0.995281	0.0237221
11~40	0.503068	0.277437	0.493583	0.561639	15	15	1	0.252367	0.995281	1.16873
11~41	0.376342	0.364906	0.600439	0.593255	15	15	0	0.958526	0.995281	0.0524707
12~13	0.540735	0.61571	0.427884	0.377551	15	15	0	0.614833	0.995281	-0.508866
12~14	0.481308	0.445607	0.408152	0.467673	15	15	0	0.825344	0.995281	0.222753
12~15	0.397644	0.595759	0.426196	0.425188	15	15	1	0.212949	0.995281	-1.27454
12~16	0.214662	0.392904	0.517237	0.588347	15	15	1	0.385704	0.995281	-0.881214
12~17	0.192477	0.536628	0.572984	0.467433	15	15	0	0.0822397	0.976592	-1.80251
12~18	0.425188	0.472175	0.467612	0.432992	15	15	0	0.777324	0.995281	-0.285551
12~19	0.35291	0.476348	0.581445	0.344133	15	15	1	0.485057	0.995281	-0.707576
12~20	0.185393	0.303672	0.541103	0.659535	15	15	0	0.595526	0.995281	-0.536976
12~21	0.37213	0.530875	0.561687	0.54722	15	15	1	0.439611	0.995281	-0.784021
12~22	0.322771	0.445546	0.391061	0.579723	15	15	1	0.502099	0.995281	-0.679983
12~23	0.385716	0.566789	0.328214	0.352283	15	15	0	0.156372	0.995281	-1.45652
12~24	0.22906	0.324729	0.699311	0.479527	15	15	1	0.665482	0.995281	-0.436974
12~25	0.331823	0.498554	0.54196	0.484773	15	15	0	0.382068	0.995281	-0.888071
12~26	0.191377	0.500428	0.540218	0.470411	15	15	1	0.105872	0.982718	-1.67096
12~27	0.316602	0.5911	0.454412	0.388741	15	15	0	0.0863022	0.976592	-1.77779
12~28	0.360785	0.348629	0.469372	0.50526	15	15	0	0.94606	0.995281	0.0682649
12~29	0.293927	0.679078	0.638357	0.323757	15	15	0	0.0497061	0.976592	-2.08405
12~30	0.364835	0.648786	0.505215	0.348347	15	15	0	0.0839347	0.976592	-1.79207
12~31	0.132251	0.494274	0.628202	0.469003	15	15	0	0.0853992	0.976592	-1.78849
12~32	0.0455306	0.357004	0.568404	0.531747	15	15	0	0.132409	0.995281	-1.54985
12~33	0.269759	0.442988	0.513829	0.521567	15	15	0	0.367308	0.995281	-0.916351
12~34	0.232973	0.543535	0.61948	0.43936	15	15	0	0.125703	0.995281	-1.58374
12~35	0.256359	0.418888	0.560329	0.558585	15	15	0	0.432959	0.995281	-0.795598
12~36	0.143421	0.38851	0.570395	0.456801	15	15	0	0.204558	0.995281	-1.29894
12~37	0.213409	0.448389	0.689324	0.426388	15	15	1	0.272937	0.995281	-1.1228
12~38	0.136003	0.204159	0.521625	0.601938	15	15	0	0.742805	0.995281	-0.331406
12~39	0.337267	0.310033	0.452369	0.582363	15	15	0	0.88729	0.995281	0.143031
12~40	0.155898	0.393773	0.575771	0.508836	15	15	0	0.240585	0.995281	-1.19898
12~41	0.36133	0.373985	0.505202	0.485104	15	15	0	0.944708	0.995281	-0.0699785
13~14	0.497215	0.405978	0.547975	0.542949	15	15	1	0.650437	0.995281	0.458071
13~15	0.597085	0.571777	0.322219	0.491753	15	15	1	0.868787	0.995281	0.166722
13~16	0.62394	0.326794	0.340329	0.707056	15	15	1	0.157914	0.995281	1.4666
13~17	0.226977	0.583659	0.551971	0.334046	15	15	0	0.0430672	0.976592	-2.14114
13~18	0.486607	0.520025	0.489903	0.613897	15	15	1	0.870293	0.995281	-0.16479
13~19	0.538357	0.614874	0.471059	0.37176	15	15	0	0.625268	0.995281	-0.493844
13~20	0.427613	0.338302	0.451028	0.670168	15	15	1	0.671783	0.995281	0.428198
13~21	0.454318	0.461376	0.544381	0.604685	15	15	1	0.973439	0.995281	-0.033594
13~22	0.433039	0.415924	0.480259	0.542261	15	15	1	0.927742	0.995281	0.0915065
13~23	0.279069	0.61535	0.481623	0.383049	15	15	1	0.0433268	0.976592	-2.11645
13~24	0.324561	0.365616	0.611334	0.504758	15	15	1	0.842488	0.995281	-0.200565
13~25	0.238363	0.439506	0.530304	0.51635	15	15	1	0.301566	0.995281	-1.05251
13~26	0.216407	0.368568	0.534547	0.584977	15	15	0	0.463263	0.995281	-0.743684
13~27	0.295393	0.547422	0.465192	0.400239	15	15	0	0.12293	0.995281	-1.59059
13~28	0.326263	0.229338	0.430488	0.649199	15	15	0	0.634179	0.995281	0.481911
13~29	0.435973	0.622591	0.521302	0.366201	15	15	1	0.267291	0.995281	-1.13452
13~30	0.445891	0.64701	0.491231	0.366821	15	15	0	0.214354	0.995281	-1.27052
13~31	0.421315	0.501336	0.590972	0.504081	15	15	1	0.692925	0.995281	-0.398993
13~32	0.22233	0.615156	0.604258	0.291869	15	15	0	0.0345038	0.976592	-2.26719
13~33	0.263909	0.411035	0.510987	0.530755	15	15	1	0.445759	0.995281	-0.773413
13~34	0.2878	0.426535	0.590814	0.469203	15	15	0	0.482241	0.995281	-0.712188
13~35	0.350569	0.340632	0.588021	0.540902	15	15	0	0.961921	0.995281	0.048172
13~36	0.15663	0.23566	0.625993	0.464009	15	15	0	0.697435	0.995281	-0.392809
13~37	0.30942	0.460665	0.520145	0.507332	15	15	1	0.426929	0.995281	-0.806188
13~38	0.139657	0.374485	0.474169	0.495683	15	15	0	0.195601	0.995281	-1.32586
13~39	0.340947	0.367866	0.544691	0.629327	15	15	1	0.90121	0.995281	-0.125264
13~40	0.329479	0.410424	0.601665	0.582356	15	15	0	0.710928	0.995281	-0.3744
13~41	0.389111	0.304468	0.602718	0.636252	15	15	0	0.711183	0.995281	0.374052
14~15	0.372682	0.48336	0.585395	0.58265	15	15	1	0.607844	0.995281	-0.518992
14~16	0.303339	0.244081	0.482244	0.621558	15	15	1	0.772644	0.995281	0.29173
14~17	0.226834	0.212385	0.509936	0.607756	15	15	0	0.944266	0.995281	0.0705386
14~18	0.527763	0.316358	0.51051	0.609289	15	15	1	0.311809	0.995281	1.03004
14~19	0.464077	0.307582	0.379039	0.633118	15	15	0	0.419903	0.995281	0.821379
14~20	0.257289	0.179325	0.571226	0.569991	15	15	0	0.711084	0.995281	0.374187
14~21	0.234918	0.443558	0.574813	0.530605	15	15	0	0.31046	0.995281	-1.03297
14~22	0.316792	0.390081	0.653278	0.522065	15	15	1	0.736822	0.995281	-0.339426
14~23	0.263055	0.386589	0.550139	0.405327	15	15	0	0.489601	0.995281	-0.700166
14~24	0.257135	0.251921	0.723858	0.458149	15	15	1	0.981393	0.995281	0.0235701
14~25	0.217727	0.307699	0.581354	0.484412	15	15	0	0.648724	0.995281	-0.460486
14~26	0.30327	0.168636	0.530583	0.603355	15	15	0	0.521638	0.995281	0.648982
14~27	0.0634706	0.262567	0.582287	0.516963	15	15	0	0.330514	0.995281	-0.990289
14~28	0.0580232	0.397705	0.609898	0.564972	15	15	1	0.124782	0.995281	-1.58243
14~29	0.205671	0.340473	0.407604	0.593629	15	15	1	0.474451	0.995281	-0.725028
14~30	0.217222	0.331812	0.473816	0.571938	15	15	0	0.55494	0.995281	-0.597554
14~31	0.23483	0.382959	0.585577	0.466551	15	15	0	0.449942	0.995281	-0.766246
14~32	0.202199	0.327264	0.577771	0.576884	15	15	0	0.557771	0.995281	-0.593257
14~33	0.389696	0.259776	0.441881	0.564116	15	15	0	0.488352	0.995281	0.702198
14~34	0.316721	0.365652	0.536625	0.460966	15	15	0	0.790749	0.995281	-0.267888
14~35	0.349993	0.293106	0.556511	0.608953	15	15	0	0.791367	0.995281	0.267077
14~36	0.189598	0.249159	0.601441	0.587441	15	15	0	0.785806	0.995281	-0.274381
14~37	0.16079	0.311466	0.505493	0.524258	15	15	0	0.429701	0.995281	-0.801309
14~38	0.0548788	0.0653215	0.536827	0.601422	15	15	0	0.960344	0.995281	-0.0501693
14~39	0.376791	0.261302	0.554534	0.568971	15	15	1	0.57793	0.995281	0.562979
14~40	0.492259	0.203243	0.612436	0.521308	15	15	1	0.174949	0.995281	1.39177
14~41	0.345633	0.460854	0.573356	0.54539	15	15	1	0.577291	0.995281	-0.56393
15~16	0.536071	0.468997	0.364349	0.637168	15	15	1	0.726044	0.995281	0.353928
15~17	0.24123	0.443102	0.487277	0.567916	15	15	0	0.305046	0.995281	-1.04481
15~18	0.420016	0.527175	0.467608	0.548667	15	15	1	0.569412	0.995281	-0.575707
15~19	0.494384	0.477596	0.399958	0.573366	15	15	1	0.926562	0.995281	0.0930049
15~20	0.15185	0.268216	0.552974	0.619262	15	15	0	0.591528	0.995281	-0.54285
15~21	0.231248	0.399301	0.515076	0.590733	15	15	1	0.413312	0.995281	-0.830446
15~22	0.264289	0.548461	0.511189	0.409968	15	15	0	0.104165	0.982718	-1.67958
15~23	0.252854	0.620585	0.540781	0.366603	15	15	1	0.03904	0.976592	-2.17993
15~24	0.219842	0.41723	0.551114	0.399905	15	15	0	0.271092	0.995281	-1.12272
15~25	0.20418	0.397494	0.504544	0.550662	15	15	1	0.3247	0.995281	-1.00247
15~26	0.0912505	0.308447	0.581161	0.644581	15	15	1	0.340722	0.995281	-0.969245
15~27	0.210899	0.502421	0.59893	0.446478	15	15	0	0.1428	0.995281	-1.51139
15~28	0.303802	0.271804	0.441548	0.605416	15	15	1	0.869829	0.995281	0.165386
15~29	0.472166	0.492175	0.392778	0.564707	15	15	1	0.911108	0.995281	-0.112654
15~30	0.408105	0.391972	0.510093	0.634741	15	15	1	0.939383	0.995281	0.076731
15~31	0.454242	0.348786	0.482115	0.600932	15	15	0	0.6002	0.995281	0.530131
15~32	0.36303	0.375463	0.464249	0.587284	15	15	0	0.949172	0.995281	-0.0643203
15~33	0.318488	0.381674	0.495884	0.642849	15	15	1	0.765322	0.995281	-0.301419
15~34	0.281943	0.409632	0.577819	0.542807	15	15	0	0.537809	0.995281	-0.623798
15~35	0.234059	0.552441	0.518944	0.46114	15	15	0	0.0865694	0.976592	-1.7762
15~36	0.284347	0.336767	0.490131	0.486244	15	15	1	0.770882	0.995281	-0.294059
15~37	0.112502	0.491098	0.550601	0.411522	15	15	0	0.0418183	0.976592	-2.13312
15~38	0.0370149	0.151675	0.509313	0.634657	15	15	0	0.589584	0.995281	-0.545714
15~39	0.319576	0.307392	0.539414	0.628867	15	15	1	0.954983	0.995281	0.0569577
15~40	0.42408	0.405814	0.427822	0.565286	15	15	1	0.921224	0.995281	0.0997878
15~41	0.45937	0.5529	0.399468	0.474269	15	15	1	0.563781	0.995281	-0.584174
16~17	0.277049	0.309457	0.520237	0.691478	15	15	1	0.88571	0.995281	-0.14505
16~18	0.339619	0.203413	0.380951	0.603503	15	15	0	0.465962	0.995281	0.73916
16~19	0.417041	0.138373	0.432603	0.729893	15	15	0	0.216206	0.995281	1.27204
16~20	0.274856	0.509979	0.547518	0.512387	15	15	1	0.23475	0.995281	-1.21437
16~21	0.295379	0.372853	0.542203	0.597782	15	15	1	0.712844	0.995281	-0.371795
16~22	0.150721	0.268959	0.523369	0.58256	15	15	0	0.5634	0.995281	-0.584747
16~23	0.00648786	0.407013	0.503315	0.543675	15	15	0	0.0454594	0.976592	-2.09375
16~24	0.108724	0.427854	0.484442	0.490378	15	15	1	0.0837721	0.976592	-1.79307
16~25	-0.0633598	0.361543	0.532485	0.641141	15	15	1	0.0582565	0.976592	-1.97455
16~26	0.0293477	0.295764	0.364964	0.636496	15	15	0	0.170632	0.995281	-1.40632
16~27	0.0682787	0.357294	0.49333	0.505232	15	15	0	0.124158	0.995281	-1.58517
16~28	0.168053	0.270912	0.410227	0.643363	15	15	0	0.605709	0.995281	-0.522097
16~29	0.467888	0.342531	0.395459	0.672194	15	15	1	0.53981	0.995281	0.622529
16~30	0.202495	0.405715	0.515226	0.656555	15	15	1	0.353712	0.995281	-0.943069
16~31	0.336893	0.177029	0.512389	0.62637	15	15	0	0.450618	0.995281	0.765092
16~32	0.178917	0.273259	0.47612	0.658766	15	15	1	0.656507	0.995281	-0.449534
16~33	0.138431	0.374273	0.514355	0.607221	15	15	0	0.260761	0.995281	-1.14781
16~34	0.124475	0.46299	0.486976	0.547013	15	15	1	0.0842483	0.976592	-1.79016
16~35	0.215885	0.182308	0.494361	0.668564	15	15	1	0.876842	0.995281	0.156398
16~36	0.214573	0.413668	0.631012	0.429782	15	15	0	0.321154	0.995281	-1.00998
16~37	0.0761377	0.317682	0.519669	0.589738	15	15	0	0.243981	0.995281	-1.19015
16~38	-0.0033613	0.185417	0.620385	0.554622	15	15	0	0.387093	0.995281	-0.878606
16~39	0.151845	0.112052	0.510204	0.758232	15	15	1	0.867465	0.995281	0.168638
16~40	0.241055	0.192334	0.462268	0.621444	15	15	0	0.809296	0.995281	0.243627
16~41	0.164522	0.366723	0.578204	0.626251	15	15	1	0.366063	0.995281	-0.91877
17~18	0.105419	0.494502	0.530463	0.497784	15	15	1	0.0476393	0.976592	-2.0715
17~19	0.451919	0.602852	0.507293	0.435171	15	15	1	0.389231	0.995281	-0.874603
17~20	-0.0656146	0.361689	0.511371	0.654928	15	15	1	0.0562404	0.976592	-1.99169
17~21	0.18869	0.397566	0.588205	0.578617	15	15	1	0.335256	0.995281	-0.980459
17~22	0.0510302	0.317213	0.450373	0.604016	15	15	0	0.182103	0.995281	-1.36829
17~23	0.216655	0.461455	0.453014	0.521364	15	15	1	0.180738	0.995281	-1.37271
17~24	0.192699	0.469403	0.482988	0.539445	15	15	1	0.150022	0.995281	-1.48006
17~25	0.0310772	0.423303	0.630205	0.564911	15	15	1	0.083473	0.976592	-1.7949
17~26	0.331701	0.295846	0.451715	0.547101	15	15	0	0.84624	0.995281	0.195724
17~27	0.175591	0.517335	0.55504	0.404983	15	15	0	0.064265	0.976592	-1.92637
17~28	-0.0131447	0.24243	0.559077	0.560921	15	15	0	0.221697	0.995281	-1.24986
17~29	0.225519	0.507815	0.591176	0.546832	15	15	1	0.185415	0.995281	-1.35766
17~30	0.232198	0.559194	0.5698	0.447206	15	15	0	0.0913482	0.976592	-1.74843
17~31	0.228992	0.402851	0.559451	0.533516	15	15	0	0.391147	0.995281	-0.871025
17~32	0.182281	0.440635	0.632546	0.569051	15	15	1	0.249492	0.995281	-1.17601
17~33	0.275727	0.48605	0.468995	0.523312	15	15	1	0.256172	0.995281	-1.15918
17~34	0.202915	0.351062	0.55949	0.573913	15	15	1	0.479999	0.995281	-0.715871
17~35	0.221639	0.249522	0.500689	0.606312	15	15	1	0.891747	0.995281	-0.137337
17~36	0.399731	0.287428	0.40033	0.588955	15	15	1	0.546941	0.995281	0.610768
17~37	0.161181	0.43058	0.625916	0.481681	15	15	1	0.197174	0.995281	-1.32107
17~38	-0.0220001	0.476113	0.573925	0.489247	15	15	1	0.0162247	0.976592	-2.55807
17~39	0.0759638	0.250576	0.535697	0.638262	15	15	0	0.423878	0.995281	-0.81158
17~40	0.17834	0.325272	0.427977	0.603446	15	15	0	0.44821	0.995281	-0.769209
17~41	0.188655	0.283542	0.584467	0.618175	15	15	0	0.669065	0.995281	-0.431979
18~19	0.306973	0.667182	0.576554	0.438125	15	15	1	0.0642402	0.976592	-1.92656
18~20	0.23605	0.188161	0.570501	0.629587	15	15	0	0.828779	0.995281	0.218299
18~21	0.257531	0.412574	0.531945	0.634928	15	15	1	0.4745	0.995281	-0.724947
18~22	0.22423	0.442375	0.592195	0.442713	15	15	0	0.262853	0.995281	-1.14267
18~23	0.218329	0.406932	0.640827	0.553932	15	15	0	0.395822	0.995281	-0.862348
18~24	0.202912	0.343374	0.715863	0.385719	15	15	1	0.51062	0.995281	-0.668995
18~25	0.122333	0.41841	0.643821	0.51756	15	15	0	0.176036	0.995281	-1.38816
18~26	0.250588	0.365798	0.670524	0.58084	15	15	0	0.618907	0.995281	-0.502987
18~27	0.287596	0.446081	0.552752	0.467506	15	15	0	0.4037	0.995281	-0.84787
18~28	0.286304	0.107145	0.488442	0.664144	15	15	0	0.407735	0.995281	0.841665
18~29	0.471593	0.557633	0.375451	0.364138	15	15	0	0.529219	0.995281	-0.637124
18~30	0.357193	0.378822	0.391082	0.56775	15	15	0	0.904156	0.995281	-0.121509
18~31	0.233201	0.483893	0.515752	0.479731	15	15	1	0.178986	0.995281	-1.37843
18~32	0.317407	0.501282	0.48028	0.516208	15	15	0	0.321135	0.995281	-1.01002
18~33	0.317882	0.404711	0.521037	0.571351	15	15	1	0.666972	0.995281	-0.434895
18~34	0.318409	0.313893	0.631993	0.415696	15	15	0	0.981719	0.995281	0.0231192
18~35	0.212017	0.303779	0.572642	0.491383	15	15	0	0.641302	0.995281	-0.470983
18~36	0.153247	0.147707	0.573078	0.524656	15	15	0	0.978164	0.995281	0.0276159
18~37	0.252281	0.476559	0.574369	0.360365	15	15	0	0.212652	0.995281	-1.28105
18~38	0.112857	0.24956	0.580878	0.540907	15	15	0	0.510206	0.995281	-0.667042
18~39	0.326584	0.243496	0.535172	0.555547	15	15	0	0.679739	0.995281	0.417166
18~40	0.45307	0.390385	0.509768	0.643412	15	15	1	0.769599	0.995281	0.295755
18~41	0.463515	0.417043	0.572434	0.594062	15	15	1	0.828879	0.995281	0.21817
19~20	0.388728	0.259144	0.372581	0.620058	15	15	0	0.494781	0.995281	0.693787
19~21	0.459249	0.372459	0.562032	0.611335	15	15	1	0.688719	0.995281	0.404774
19~22	0.350892	0.469016	0.398071	0.475708	15	15	1	0.466926	0.995281	-0.737547
19~23	0.242566	0.391861	0.529396	0.599853	15	15	1	0.475842	0.995281	-0.722726
19~24	0.298532	0.304641	0.466099	0.525212	15	15	0	0.97336	0.995281	-0.0336943
19~25	0.297695	0.379227	0.534739	0.550049	15	15	0	0.683749	0.995281	-0.411624
19~26	0.363865	0.327152	0.434494	0.557437	15	15	0	0.842012	0.995281	0.201181
19~27	0.256529	0.535614	0.626795	0.357089	15	15	1	0.148109	0.995281	-1.49837
19~28	0.130143	0.230337	0.584041	0.675609	15	15	1	0.667242	0.995281	-0.434519
19~29	0.446248	0.478635	0.478148	0.45731	15	15	0	0.851001	0.995281	-0.189586
19~30	0.448272	0.471591	0.442275	0.466689	15	15	1	0.889298	0.995281	-0.140465
19~31	0.289485	0.490666	0.517076	0.454919	15	15	0	0.267505	0.995281	-1.13135
19~32	0.309857	0.420406	0.577748	0.606942	15	15	1	0.613391	0.995281	-0.510951
19~33	0.242756	0.521539	0.55599	0.426194	15	15	0	0.134482	0.995281	-1.54125
19~34	0.441147	0.306897	0.398288	0.588871	15	15	0	0.470624	0.995281	0.731381
19~35	0.462855	0.360432	0.434703	0.497457	15	15	0	0.553029	0.995281	0.600461
19~36	0.403179	0.199752	0.42206	0.568743	15	15	1	0.276197	0.995281	1.11244
19~37	0.223248	0.442047	0.562365	0.440432	15	15	1	0.245461	0.995281	-1.18633
19~38	-0.0204912	0.371915	0.555841	0.456937	15	15	0	0.0437257	0.976592	-2.11213
19~39	0.381579	0.258097	0.511073	0.612286	15	15	0	0.553569	0.995281	0.599638
19~40	0.356704	0.272897	0.464835	0.587999	15	15	1	0.668302	0.995281	0.433042
19~41	0.260199	0.346553	0.638036	0.63263	15	15	0	0.712529	0.995281	-0.372223
20~21	0.535576	0.293847	0.492951	0.682349	15	15	1	0.275519	0.995281	1.11218
20~22	0.368351	0.457814	0.600217	0.667165	15	15	1	0.702346	0.995281	-0.386093
20~23	0.217644	0.49909	0.589455	0.567074	15	15	1	0.19339	0.995281	-1.33265
20~24	0.390838	0.375929	0.530013	0.630288	15	15	1	0.944599	0.995281	0.0701167
20~25	0.398231	0.435688	0.481788	0.565536	15	15	1	0.846594	0.995281	-0.195267
20~26	0.263167	0.0997862	0.510905	0.686525	15	15	0	0.465807	0.995281	0.739419
20~27	0.358084	0.224046	0.452891	0.694241	15	15	1	0.53702	0.995281	0.626282
20~28	0.157403	0.107531	0.525017	0.603499	15	15	0	0.810952	0.995281	0.241468
20~29	0.340599	0.22911	0.470804	0.725683	15	15	1	0.622203	0.995281	0.49917
20~30	0.185206	0.32596	0.587924	0.664495	15	15	1	0.543904	0.995281	-0.614412
20~31	0.231108	0.200743	0.639938	0.700594	15	15	1	0.902246	0.995281	0.123943
20~32	0.107881	0.267461	0.58785	0.594237	15	15	0	0.465812	0.995281	-0.73941
20~33	0.0561958	0.361201	0.618122	0.626905	15	15	1	0.190452	0.995281	-1.34177
20~34	0.283924	0.38054	0.597577	0.647252	15	15	1	0.67425	0.995281	-0.424771
20~35	0.52565	0.125575	0.366181	0.653401	15	15	0	0.0505236	0.976592	2.0687
20~36	0.37888	0.382567	0.578021	0.483654	15	15	0	0.985019	0.995281	-0.0189453
20~37	0.226409	0.461855	0.569345	0.47959	15	15	0	0.2308	0.995281	-1.22495
20~38	0.0422865	0.242899	0.642148	0.622515	15	15	1	0.392374	0.995281	-0.868741
20~39	0.340409	0.316132	0.516942	0.583849	15	15	1	0.90489	0.995281	0.120573
20~40	0.165409	0.417845	0.687556	0.595882	15	15	1	0.291742	0.995281	-1.07457
20~41	0.0863026	0.180177	0.812949	0.586202	15	15	1	0.719782	0.995281	-0.362755
21~22	0.385476	0.325829	0.519634	0.710788	15	15	1	0.794957	0.995281	0.26237
21~23	0.254384	0.514581	0.544678	0.433476	15	15	0	0.158817	0.995281	-1.44766
21~24	0.366399	0.328855	0.538011	0.5111	15	15	0	0.84607	0.995281	0.195943
21~25	0.40585	0.438091	0.601919	0.474668	15	15	0	0.871773	0.995281	-0.162892
21~26	0.267817	0.414	0.532564	0.489752	15	15	0	0.44048	0.995281	-0.782515
21~27	0.417898	0.420252	0.563303	0.593276	15	15	1	0.991189	0.995281	-0.0111419
21~28	0.347214	0.522656	0.543892	0.419892	15	15	1	0.331186	0.995281	-0.98889
21~29	0.315413	0.30995	0.500847	0.636952	15	15	0	0.979356	0.995281	0.0261091
21~30	0.304173	0.527855	0.632842	0.48005	15	15	1	0.284726	0.995281	-1.09065
21~31	0.0958309	0.301688	0.731672	0.617491	15	15	1	0.412034	0.995281	-0.832747
21~32	0.216506	0.275631	0.661906	0.567347	15	15	1	0.794729	0.995281	-0.262669
21~33	0.251748	0.164655	0.638262	0.602537	15	15	0	0.703664	0.995281	0.384293
21~34	0.521656	0.39369	0.547096	0.605513	15	15	1	0.548535	0.995281	0.607317
21~35	0.468055	0.320854	0.56788	0.652642	15	15	1	0.515286	0.995281	0.65899
21~36	0.307629	0.194631	0.659532	0.518268	15	15	0	0.605951	0.995281	0.521745
21~37	0.265303	0.427122	0.586992	0.442585	15	15	0	0.401164	0.995281	-0.852511
21~38	0.107092	0.19675	0.606969	0.574486	15	15	0	0.680946	0.995281	-0.415495
21~39	0.304671	0.295814	0.562061	0.475728	15	15	0	0.963176	0.995281	0.0465831
21~40	0.107822	0.271868	0.653313	0.551438	15	15	0	0.463574	0.995281	-0.743162
21~41	0.19993	0.619982	0.648764	0.326488	15	15	0	0.036225	0.976592	-2.23997
22~23	0.490958	0.531203	0.501226	0.48778	15	15	1	0.825259	0.995281	-0.222864
22~24	0.571758	0.314301	0.457002	0.622832	15	15	1	0.207343	0.995281	1.29076
22~25	0.309431	0.496343	0.562743	0.491745	15	15	0	0.341005	0.995281	-0.968666
22~26	0.297562	0.331569	0.586948	0.525989	15	15	0	0.868482	0.995281	-0.167113
22~27	0.117368	0.49526	0.640837	0.583127	15	15	1	0.102291	0.982718	-1.68919
22~28	0.284821	0.273954	0.486878	0.65612	15	15	1	0.959283	0.995281	0.0515117
22~29	0.0198765	0.500123	0.502378	0.559105	15	15	1	0.0196653	0.976592	-2.47453
22~30	0.0964054	0.270698	0.57709	0.680546	15	15	0	0.455655	0.995281	-0.756521
22~31	0.293423	0.383488	0.544734	0.614171	15	15	1	0.674153	0.995281	-0.424906
22~32	0.157551	0.455191	0.613928	0.480222	15	15	0	0.150315	0.995281	-1.47896
22~33	0.172458	0.303957	0.533114	0.569598	15	15	0	0.519206	0.995281	-0.652806
22~34	0.247156	0.521032	0.682479	0.519766	15	15	0	0.226559	0.995281	-1.23646
22~35	0.301913	0.450758	0.626724	0.565448	15	15	1	0.500256	0.995281	-0.682941
22~36	0.133546	0.322848	0.67153	0.57717	15	15	0	0.414683	0.995281	-0.827981
22~37	0.309459	0.520519	0.420254	0.37547	15	15	1	0.158031	0.995281	-1.4505
22~38	0.19606	0.0395242	0.574758	0.716851	15	15	0	0.514755	0.995281	0.659828
22~39	0.0719404	0.357779	0.63065	0.577432	15	15	0	0.206004	0.995281	-1.29469
22~40	0.0307281	0.456895	0.677899	0.469103	15	15	0	0.0550402	0.976592	-2.00215
22~41	0.236108	0.291675	0.543925	0.582771	15	15	0	0.789164	0.995281	-0.269969
23~24	0.357923	0.401373	0.464401	0.571861	15	15	1	0.820968	0.995281	-0.228435
23~25	0.477316	0.652801	0.458348	0.308419	15	15	1	0.228842	0.995281	-1.23024
23~26	0.419627	0.440029	0.498466	0.649855	15	15	1	0.923828	0.995281	-0.0964782
23~27	0.326063	0.430327	0.579084	0.658006	15	15	1	0.648578	0.995281	-0.460691
23~28	0.324313	0.252649	0.406496	0.674359	15	15	0	0.727681	0.995281	0.352492
23~29	0.12445	0.465947	0.550246	0.528818	15	15	0	0.0940863	0.976592	-1.73306
23~30	0.178705	0.564032	0.506786	0.441275	15	15	0	0.0346244	0.976592	-2.22085
23~31	0.180413	0.396116	0.493984	0.58837	15	15	1	0.286118	0.995281	-1.08743
23~32	0.175562	0.494876	0.44271	0.458302	15	15	1	0.0624094	0.976592	-1.94081
23~33	0.1749	0.349215	0.509995	0.622777	15	15	1	0.408734	0.995281	-0.838712
23~34	0.353895	0.573674	0.480154	0.432551	15	15	1	0.198474	0.995281	-1.31713
23~35	0.320299	0.527278	0.476721	0.551396	15	15	1	0.280796	0.995281	-1.09977
23~36	0.326599	0.456764	0.561903	0.404106	15	15	0	0.472432	0.995281	-0.728375
23~37	0.457386	0.595519	0.453295	0.343488	15	15	0	0.354923	0.995281	-0.940662
23~38	0.243883	0.271283	0.505195	0.741313	15	15	0	0.906792	0.995281	-0.118293
23~39	0.232369	0.369242	0.479832	0.524477	15	15	0	0.462044	0.995281	-0.745733
23~40	0.179713	0.535831	0.577319	0.405972	15	15	0	0.0607272	0.976592	-1.95423
23~41	0.270962	0.447415	0.546833	0.567494	15	15	0	0.393221	0.995281	-0.867167
24~25	0.327485	0.492741	0.452417	0.501721	15	15	1	0.351544	0.995281	-0.947392
24~26	0.44124	0.195542	0.468501	0.552664	15	15	0	0.19971	0.995281	1.3134
24~27	0.22953	0.427777	0.576546	0.505989	15	15	0	0.325431	0.995281	-1.00093
24~28	0.239799	0.239628	0.52495	0.569538	15	15	0	0.999326	0.999326	0.000852505
24~29	0.132918	0.410153	0.510538	0.579648	15	15	0	0.17546	0.995281	-1.39007
24~30	0.270746	0.367716	0.470045	0.588467	15	15	0	0.621918	0.995281	-0.498655
24~31	0.362341	0.286329	0.570358	0.500996	15	15	1	0.7011	0.995281	0.387796
24~32	0.213544	0.354921	0.607801	0.483666	15	15	0	0.486685	0.995281	-0.704917
24~33	0.350641	0.395459	0.538943	0.482166	15	15	0	0.812052	0.995281	-0.240035
24~34	0.464612	0.512199	0.465272	0.385581	15	15	1	0.762623	0.995281	-0.304998
24~35	0.45063	0.278878	0.534425	0.556647	15	15	1	0.395996	0.995281	0.862025
24~36	0.314909	0.28622	0.450974	0.595889	15	15	0	0.882872	0.995281	0.14868
24~37	0.0738999	0.426729	0.637476	0.383565	15	15	1	0.0792255	0.976592	-1.83676
24~38	0.0344558	0.178425	0.60303	0.675194	15	15	0	0.542916	0.995281	-0.61593
24~39	0.293961	0.220818	0.677873	0.589157	15	15	1	0.754786	0.995281	0.315415
24~40	0.318325	0.291406	0.680029	0.537194	15	15	0	0.9051	0.995281	0.120306
24~41	0.267726	0.237422	0.630152	0.55762	15	15	1	0.890069	0.995281	0.13948
25~26	0.273637	0.467283	0.654638	0.597184	15	15	1	0.404511	0.995281	-0.84639
25~27	0.400313	0.486324	0.569821	0.520631	15	15	1	0.669348	0.995281	-0.431585
25~28	0.233615	0.255426	0.72617	0.613	15	15	0	0.929801	0.995281	-0.088892
25~29	0.0482495	0.508653	0.559883	0.433366	15	15	0	0.0177773	0.976592	-2.51852
25~30	0.375252	0.58663	0.476572	0.395378	15	15	0	0.196844	0.995281	-1.32207
25~31	0.193987	0.444854	0.618448	0.460126	15	15	1	0.21791	0.995281	-1.26045
25~32	0.292342	0.511502	0.429304	0.522046	15	15	1	0.219559	0.995281	-1.25582
25~33	0.23342	0.343991	0.545332	0.59684	15	15	0	0.600497	0.995281	-0.529697
25~34	0.428299	0.669154	0.533926	0.322053	15	15	1	0.145833	0.995281	-1.49603
25~35	0.381114	0.503944	0.532367	0.521124	15	15	0	0.528289	0.995281	-0.638574
25~36	0.266476	0.377192	0.680479	0.580379	15	15	0	0.635344	0.995281	-0.479448
25~37	0.379206	0.508482	0.655638	0.45099	15	15	1	0.534981	0.995281	-0.629177
25~38	0.105929	0.31714	0.578324	0.694099	15	15	1	0.372964	0.995281	-0.905428
25~39	0.343993	0.240489	0.479944	0.674736	15	15	0	0.632058	0.995281	0.484132
25~40	0.146804	0.526813	0.632576	0.419417	15	15	0	0.064176	0.976592	-1.93912
25~41	0.407937	0.418643	0.472085	0.552328	15	15	1	0.954901	0.995281	-0.0570618
26~27	0.474205	0.511074	0.511352	0.544004	15	15	1	0.849707	0.995281	-0.191254
26~28	0.26195	0.274908	0.632322	0.581863	15	15	0	0.953842	0.995281	-0.058404
26~29	0.0670641	0.455029	0.555293	0.584194	15	15	1	0.0728025	0.976592	-1.86425
26~30	0.110725	0.532622	0.57067	0.515866	15	15	1	0.0426303	0.976592	-2.12408
26~31	0.159149	0.231447	0.655482	0.50734	15	15	0	0.738023	0.995281	-0.337814
26~32	0.254746	0.269949	0.518421	0.646692	15	15	0	0.943871	0.995281	-0.0710398
26~33	0.0842248	0.229178	0.56023	0.581294	15	15	1	0.49254	0.995281	-0.695394
26~34	0.454345	0.404942	0.536164	0.589686	15	15	1	0.812022	0.995281	0.240074
26~35	0.566077	0.299747	0.387317	0.690975	15	15	1	0.206319	0.995281	1.30218
26~36	0.310867	0.23269	0.478993	0.600088	15	15	0	0.696322	0.995281	0.394334
26~37	0.201032	0.373258	0.521428	0.60614	15	15	0	0.411203	0.995281	-0.834247
26~38	0.204729	0.440712	0.510122	0.588479	15	15	0	0.250463	0.995281	-1.17355
26~39	0.263569	0.229046	0.474628	0.643669	15	15	0	0.868421	0.995281	0.167192
26~40	0.382948	0.236558	0.528224	0.68722	15	15	0	0.518377	0.995281	0.654111
26~41	0.155051	0.520539	0.588132	0.443894	15	15	1	0.0649579	0.976592	-1.92107
27~28	0.535608	0.491478	0.418182	0.528448	15	15	1	0.801641	0.995281	0.253621
27~29	0.209797	0.529577	0.529058	0.466706	15	15	0	0.0901067	0.976592	-1.75552
27~30	0.337869	0.51878	0.500748	0.435162	15	15	0	0.299926	0.995281	-1.05615
27~31	0.0375799	0.512755	0.631153	0.433698	15	15	1	0.0231237	0.976592	-2.40317
27~32	0.214046	0.309375	0.567388	0.607854	15	15	0	0.660441	0.995281	-0.44402
27~33	-0.0269739	0.394114	0.609769	0.476719	15	15	0	0.0441984	0.976592	-2.10706
27~34	0.317166	0.536825	0.567338	0.39564	15	15	0	0.228942	0.995281	-1.22997
27~35	0.296482	0.402369	0.501419	0.574528	15	15	0	0.594974	0.995281	-0.537786
27~36	0.252554	0.267192	0.493076	0.520807	15	15	0	0.937558	0.995281	-0.0790458
27~37	0.230711	0.45759	0.613833	0.502937	15	15	0	0.277591	0.995281	-1.10729
27~38	0.194866	0.371931	0.568839	0.632425	15	15	0	0.426917	0.995281	-0.806209
27~39	0.273958	0.262863	0.539318	0.644283	15	15	0	0.959576	0.995281	0.0511417
27~40	0.186508	0.341533	0.58562	0.608305	15	15	1	0.482927	0.995281	-0.711063
27~41	0.184188	0.419318	0.501356	0.596131	15	15	1	0.252216	0.995281	-1.16911
28~29	0.155902	0.226449	0.474244	0.546635	15	15	0	0.708611	0.995281	-0.377551
28~30	0.248547	0.369106	0.501654	0.51128	15	15	1	0.519803	0.995281	-0.651866
28~31	0.13048	0.270993	0.667339	0.540722	15	15	1	0.531482	0.995281	-0.633603
28~32	0.138744	0.0485684	0.520396	0.698283	15	15	0	0.691439	0.995281	0.401034
28~33	-0.012771	0.129281	0.528862	0.579237	15	15	0	0.488826	0.995281	-0.701427
28~34	0.249383	0.211853	0.47638	0.528413	15	15	0	0.839592	0.995281	0.204307
28~35	0.0663676	0.173191	0.638489	0.671193	15	15	0	0.658594	0.995281	-0.446607
28~36	-0.042714	0.18219	0.578142	0.622506	15	15	0	0.314005	0.995281	-1.02529
28~37	0.28842	0.303447	0.533516	0.607781	15	15	0	0.943142	0.995281	-0.0719643
28~38	0.219367	0.180108	0.548866	0.559539	15	15	0	0.847585	0.995281	0.193989
28~39	0.0635099	0.229862	0.626405	0.589479	15	15	1	0.460089	0.995281	-0.749025
28~40	0.236289	0.103229	0.637929	0.542933	15	15	0	0.543397	0.995281	0.61519
28~41	0.178538	0.510907	0.529784	0.466236	15	15	1	0.0788391	0.976592	-1.82402
29~30	0.514059	0.588271	0.538205	0.657717	15	15	1	0.737736	0.995281	-0.3382
29~31	0.269334	0.60352	0.644417	0.376049	15	15	1	0.0964446	0.982718	-1.73472
29~32	0.24007	0.654931	0.560898	0.327787	15	15	0	0.0197235	0.976592	-2.47324
29~33	0.204534	0.536305	0.556726	0.511264	15	15	1	0.100223	0.982718	-1.69996
29~34	0.379636	0.552391	0.46292	0.492858	15	15	1	0.330885	0.995281	-0.989517
29~35	0.243327	0.453964	0.518106	0.489666	15	15	0	0.262165	0.995281	-1.14436
29~36	0.48047	0.385166	0.374151	0.628949	15	15	0	0.618839	0.995281	0.504371
29~37	0.233936	0.4568	0.589726	0.486953	15	15	1	0.268639	0.995281	-1.12861
29~38	0.239726	0.172852	0.487199	0.658013	15	15	1	0.75409	0.995281	0.316341
29~39	0.292578	0.369323	0.437245	0.667154	15	15	1	0.712232	0.995281	-0.372627
29~40	0.306364	0.415529	0.445647	0.571122	15	15	0	0.56414	0.995281	-0.583633
29~41	0.261315	0.27804	0.641546	0.608131	15	15	0	0.942107	0.995281	-0.0732771
30~31	0.494914	0.567866	0.592413	0.543783	15	15	1	0.727951	0.995281	-0.351356
30~32	0.426545	0.495635	0.451852	0.641564	15	15	1	0.735651	0.995281	-0.340998
30~33	0.513059	0.402631	0.465096	0.623886	15	15	1	0.587303	0.995281	0.549602
30~34	0.397103	0.459489	0.513331	0.508658	15	15	1	0.740608	0.995281	-0.334349
30~35	0.192019	0.322257	0.627031	0.614068	15	15	0	0.570061	0.995281	-0.574733
30~36	0.242357	0.294763	0.509307	0.617502	15	15	0	0.80168	0.995281	-0.253571
30~37	0.30083	0.307082	0.48435	0.604483	15	15	1	0.975285	0.995281	-0.0312591
30~38	0.155926	0.334467	0.319329	0.534507	15	15	1	0.276191	0.995281	-1.11059
30~39	0.343088	0.329371	0.536894	0.623947	15	15	0	0.948998	0.995281	0.0645408
30~40	0.340499	0.408489	0.478426	0.631145	15	15	0	0.741999	0.995281	-0.332486
30~41	0.499545	0.362572	0.394345	0.58409	15	15	0	0.457885	0.995281	0.752747
31~32	0.563132	0.440731	0.421346	0.568519	15	15	0	0.508395	0.995281	0.669922
31~33	0.570937	0.430465	0.519134	0.663056	15	15	1	0.523502	0.995281	0.646058
31~34	0.197252	0.50618	0.691748	0.455775	15	15	0	0.159748	0.995281	-1.44432
31~35	0.328644	0.392255	0.685082	0.49045	15	15	1	0.772355	0.995281	-0.292406
31~36	0.310922	0.251745	0.591504	0.461391	15	15	0	0.762231	0.995281	0.305518
31~37	0.318593	0.340329	0.543373	0.573077	15	15	0	0.915871	0.995281	-0.106595
31~38	0.0447474	0.22743	0.498907	0.512504	15	15	0	0.33103	0.995281	-0.989215
31~39	0.216967	0.214638	0.643058	0.561038	15	15	1	0.99164	0.995281	0.0105716
31~40	0.422965	0.30118	0.62149	0.566804	15	15	1	0.579425	0.995281	0.560755
31~41	0.363001	0.166067	0.562848	0.575908	15	15	0	0.351661	0.995281	0.947159
32~33	0.540968	0.452524	0.396313	0.542144	15	15	1	0.613995	0.995281	0.510077
32~34	0.423264	0.474701	0.56157	0.407403	15	15	0	0.776119	0.995281	-0.287141
32~35	0.31847	0.354324	0.491513	0.547499	15	15	0	0.851662	0.995281	-0.188735
32~36	0.294135	0.296445	0.506065	0.614859	15	15	0	0.991116	0.995281	-0.011235
32~37	0.294917	0.467892	0.483711	0.450225	15	15	0	0.319364	0.995281	-1.01379
32~38	0.0946344	0.0999291	0.480687	0.620591	15	15	0	0.979344	0.995281	-0.0261233
32~39	0.0973899	0.391211	0.625288	0.587437	15	15	0	0.19543	0.995281	-1.32639
32~40	0.451203	0.486482	0.351683	0.50284	15	15	1	0.825408	0.995281	-0.222671
32~41	0.436858	0.126632	0.400006	0.649131	15	15	0	0.128563	0.995281	1.57578
33~34	0.389228	0.276229	0.532379	0.613002	15	15	0	0.594128	0.995281	0.539029
33~35	0.229414	0.356027	0.61229	0.590872	15	15	0	0.569021	0.995281	-0.576293
33~36	0.289874	0.423263	0.506995	0.45491	15	15	0	0.454536	0.995281	-0.75842
33~37	0.196883	0.364117	0.608103	0.588959	15	15	0	0.450618	0.995281	-0.765091
33~38	0.0128842	0.352771	0.527609	0.541307	15	15	0	0.0925794	0.976592	-1.74147
33~39	0.199706	0.158556	0.551476	0.616355	15	15	0	0.848585	0.995281	0.1927
33~40	0.381809	0.0603971	0.491704	0.680025	15	15	0	0.149139	0.995281	1.4834
33~41	0.460339	0.178236	0.4415	0.621105	15	15	0	0.163896	0.995281	1.43377
34~35	0.521118	0.51033	0.489332	0.516021	15	15	1	0.953565	0.995281	0.0587547
34~36	0.379375	0.434099	0.485748	0.474494	15	15	0	0.757257	0.995281	-0.312126
34~37	0.223869	0.571113	0.599576	0.312335	15	15	0	0.0598016	0.976592	-1.98931
34~38	0.213857	0.127561	0.573221	0.684301	15	15	0	0.710922	0.995281	0.374407
34~39	0.249988	0.314493	0.503474	0.642447	15	15	1	0.761811	0.995281	-0.306076
34~40	0.317117	0.398336	0.561324	0.515202	15	15	0	0.68286	0.995281	-0.412852
34~41	0.263298	0.287033	0.595016	0.54622	15	15	1	0.910202	0.995281	-0.113808
35~36	0.58381	0.508236	0.461619	0.517628	15	15	1	0.676235	0.995281	0.422017
35~37	0.174048	0.428224	0.551291	0.580393	15	15	1	0.229013	0.995281	-1.22978
35~38	0.0945398	0.155892	0.598264	0.726279	15	15	0	0.802479	0.995281	-0.252527
35~39	0.447671	0.0705924	0.523742	0.606891	15	15	0	0.0791856	0.976592	1.8218
35~40	0.353603	0.383609	0.622974	0.415784	15	15	1	0.877808	0.995281	-0.155161
35~41	0.13647	0.348735	0.598318	0.579504	15	15	0	0.332109	0.995281	-0.986972
36~37	0.222533	0.434428	0.612078	0.490211	15	15	0	0.304272	0.995281	-1.04652
36~38	0.275934	0.212756	0.585053	0.584055	15	15	0	0.769425	0.995281	0.295986
36~39	0.205492	0.0940078	0.495941	0.60828	15	15	0	0.586579	0.995281	0.55015
36~40	0.233584	0.228285	0.563039	0.52851	15	15	0	0.978984	0.995281	0.0265795
36~41	0.316413	0.189646	0.538536	0.506227	15	15	1	0.511953	0.995281	0.664267
37~38	0.480322	0.325896	0.456911	0.623313	15	15	0	0.446068	0.995281	0.773883
37~39	0.141136	0.444649	0.497798	0.457634	15	15	1	0.0931246	0.976592	-1.73842
37~40	0.148522	0.511383	0.54858	0.323428	15	15	0	0.0377285	0.976592	-2.20682
37~41	0.261527	0.370438	0.501224	0.493909	15	15	0	0.553708	0.995281	-0.599427
38~39	0.04083	-0.0460346	0.414235	0.624828	15	15	0	0.657574	0.995281	0.448766
38~40	-0.023459	-0.018802	0.525286	0.654892	15	15	0	0.983012	0.995281	-0.0214841
38~41	0.230857	0.347793	0.511685	0.650077	15	15	1	0.588417	0.995281	-0.547435
39~40	0.472877	0.495026	0.613147	0.608145	15	15	1	0.92158	0.995281	-0.0993346
39~41	0.341005	0.3374	0.6469	0.581342	15	15	1	0.987304	0.995281	0.016055
40~41	0.421915	0.241924	0.500904	0.607214	15	15	0	0.383377	0.995281	0.885598
